# Supplementary material for: Short-Chain Fatty Acid Levels after Fecal Microbiota Transplantation in a Pediatric Cohort with Recurrent Clostridioides difficile Infection
Source: Metabolites. 2023 Sep 27;13(10):1039. doi: 10.3390/metabo13101039 (PMC10608736; doi:10.3390/metabo13101039)
Supplement: Supplementary file 1 [file metabolites-13-01039-s001.zip]

Archive with 1 entries (1 files):
- metabolites-2589250-supplementary.pdf
